# Supplementary material for: The Role of Procalcitonin as an Antimicrobial Stewardship Tool in Patients Hospitalized with Seasonal Influenza
Source: Antibiotics (Basel). 2023 Mar 14;12(3):573. doi: 10.3390/antibiotics12030573 (PMC10044820; doi:10.3390/antibiotics12030573)
Supplement: Supplementary file 1 [file antibiotics-12-00573-s001.zip]

Archive with 3 entries (3 files):
- Supplement S1 search string_art3.pdf
- supplement S2_tentative adm.dg.pdf
- Supplement S3_statistics.pdf
